# Supplementary material for: Chloroplast genome assemblies and comparative analyses of commercially important Vaccinium berry crops
Source: Sci Rep. 2022 Dec 14;12:21600. doi: 10.1038/s41598-022-25434-5 (PMC9751094; doi:10.1038/s41598-022-25434-5)
Supplement: Supplementary file 2 — Supplementary Information 2. [file 41598_2022_25434_MOESM2_ESM.xlsx]

## Sheet: ReadME
Additional File 2 - Supplementary Tables
In this file you will find the supplementary tables about the six Vaccinium cpDNA assemblies as following:
Table S1 - Functional genes annotated and curated
Table S2 - Putative pseudogenes/gene fragments
Table S3 - Percentage of identity between Vaccinium plastomes
Table S4 - Simple sequence repeats (SSRs) identified in the six Vaccinium plastomes
Table S5 - Summary of SSRs
Table S6 - SSR loci showing variation among species
Table S7 - Indel loci showing variation among species

## Sheet: Table S1
Table S1. Functional genes annotated in the plastomes of six Vaccinium species
																	Prot		tRNA
							Differences when comparing other assemblies to SHB										IRs		IRs
Gene	Type	Gene group	Location	Orientation*	Introns in SHB	Copies in SHB	NHB	RB	LB	BB	CB	Manual curation					IRs		IRs
atpA	Protein-coding	ATP synthase	LSC	R	0	1	-	-	-	-	-	Not edited					IRs		IRs
atpB	Protein-coding	ATP synthase	LSC	F	0	1	-	-	-	-	-	Not edited					IRs		IRs
atpE	Protein-coding	ATP synthase	LSC	F	0	1	-	-	-	-	-	Not edited					IRs		IRs
atpF	Protein-coding	ATP synthase	LSC	R	1	1	-	-	-	-	-	Not edited					IRs		IRs
atpH	Protein-coding	ATP synthase	LSC	R	0	1	-	-	-	-	-	Not edited					IRs		LSC
atpI	Protein-coding	ATP synthase	LSC	R	0	1	-	-	-	-	-	Not edited					IRs		LSC
ccsA	Protein-coding	Subunit of acetyl-CoA-carboxylase	IRs	RF	0	2	-	-	-	-	-	Not edited					IRs		LSC
cemA	Protein-coding	Translational initiation factor	LSC	F	0	1	-	-	-	-	-	Not edited					IRs		LSC
matK	Protein-coding	Envelop membrane protein	LSC	R	0	1	-	-	-	-	-	Not edited					IRs		LSC
ndhA	Protein-coding	NADH dehydrogenase	IRs	FR	1	2	-	-	-	-	-	Edited					LSC		LSC
ndhB	Protein-coding	NADH dehydrogenase	LSC	R	1	1	-	-	-	-	-	Edited					LSC		LSC
ndhC	Protein-coding	NADH dehydrogenase	LSC	R	0	1	-	-	-	-	-	Not edited					LSC		LSC
ndhD	Protein-coding	NADH dehydrogenase	IRs	FR	0	2	-	-	-	-	-	Not edited					LSC		LSC
ndhE	Protein-coding	NADH dehydrogenase	IRs	FR	0	2	-	-	-	-	-	Not edited					LSC		LSC
ndhF	Protein-coding	NADH dehydrogenase	SSC	R	0	1	-	-	-	-	F orientation	Not edited					LSC		LSC
ndhG	Protein-coding	NADH dehydrogenase	IRs	FR	0	2	-	-	-	-	-	Not edited					LSC		LSC
ndhH	Protein-coding	NADH dehydrogenase	IRs	FR	0	2	-	-	-	-	-	Not edited					LSC		LSC
ndhI	Protein-coding	NADH dehydrogenase	IRs	FR	0	2	-	-	-	-	-	Not edited					LSC		LSC
ndhJ	Protein-coding	NADH dehydrogenase	LSC	R	0	1	-	-	-	-	-	Not edited					LSC		LSC
ndhK	Protein-coding	NADH dehydrogenase	LSC	R	0	1	-	-	-	-	-	Not edited					LSC		LSC
petA	Protein-coding	Cytochrome b/f complex	LSC	F	0	1	-	-	-	-	-	Not edited					LSC		LSC
petB	Protein-coding	Cytochrome b/f complex	LSC	F	1	1	-	-	-	-	-	Edited					LSC		LSC
petD	Protein-coding	Cytochrome b/f complex	LSC	F	1	1	-	-	-	-	-	Edited					LSC		LSC
petG	Protein-coding	Cytochrome b/f complex	LSC	R	0	1	-	-	-	-	-	Not edited					LSC		LSC
petL	Protein-coding	Cytochrome b/f complex	LSC	R	0	1	-	-	-	-	-	Not edited					LSC		LSC
petN	Protein-coding	Cytochrome b/f complex	LSC	R	0	1	-	-	-	-	-	Not edited					LSC		LSC
psaA	Protein-coding	Photosystem I	LSC	R	0	1	-	-	-	-	-	Not edited					LSC		LSC
psaB	Protein-coding	Photosystem I	LSC	R	0	1	-	-	-	-	-	Not edited					LSC		LSC
psaC	Protein-coding	Photosystem I	IRs	FR	0	2	-	-	-	-	-	Not edited					LSC		LSC
psaI	Protein-coding	Photosystem I	LSC	F	0	1	-	-	-	-	-	Not edited					LSC		LSC
psaJ	Protein-coding	Photosystem I	LSC	R	0	1	-	-	-	-	-	Not edited					LSC		LSC
psbA	Protein-coding	Photosystem II	LSC/IRs	RF	0	1.5	-	-	-	-	-	Edited					LSC		LSC
psbB	Protein-coding	Photosystem II	LSC	F	0	1	-	-	-	-	-	Not edited					LSC
psbC	Protein-coding	Photosystem II	LSC	F	0	1	-	-	-	-	-	Not edited					LSC
psbD	Protein-coding	Photosystem II	LSC	F	0	1	-	-	-	-	-	Not edited					LSC
psbE	Protein-coding	Photosystem II	LSC	F	0	1	-	-	-	-	-	Not edited					LSC
psbF	Protein-coding	Photosystem II	LSC	F	0	1	-	-	-	-	-	Not edited					LSC
psbH	Protein-coding	Photosystem II	LSC	F	0	1	-	-	-	-	-	Not edited					LSC
psbI	Protein-coding	Photosystem II	LSC	F	0	1	-	-	-	-	-	Not edited					LSC
psbJ	Protein-coding	Photosystem II	LSC	F	0	1	-	-	-	-	-	Not edited					LSC
psbK	Protein-coding	Photosystem II	LSC	F	0	1	-	-	-	-	-	Not edited					LSC
psbL	Protein-coding	Photosystem II	LSC	F	0	1	-	-	-	-	-	Not edited					LSC
psbM	Protein-coding	Photosystem II	LSC	F	0	1	-	-	-	-	-	Not edited					LSC
psbN/pbf1	Protein-coding	Photosystem II	LSC	R	0	1	-	-	-	-	-	Not edited					LSC
psbT	Protein-coding	Photosystem II	LSC	F	0	1	-	-	-	-	-	Not edited					LSC
psbZ	Protein-coding	Photosystem II	LSC	F	0	1	-	-	-	-	-	Not edited					LSC
rbcL	Protein-coding	Cytochrome b/f complex	LSC	R	0	1	-	-	-	-	-	Not edited					LSC
rpl14	Protein-coding	Large subunit of ribosome	LSC	R	0	1	-	-	-	-	-	Not edited					LSC
rpl16	Protein-coding	Large subunit of ribosome	LSC	R	1	1	-	-	-	-	-	Edited					LSC
rpl2	Protein-coding	Large subunit of ribosome	LSC	R	0	1	-	-	-	-	-	Edited					LSC
rpl20	Protein-coding	Large subunit of ribosome	LSC	F	0	1	-	-	-	-	-	Edited					LSC
rpl22	Protein-coding	Large subunit of ribosome	LSC	R	0	1	-	-	-	-	-	Not edited					LSC
rpl23	Protein-coding	Large subunit of ribosome	LSC	R	0	1	-	-	-	-	-	Not edited					LSC
rpl32	Protein-coding	Large subunit of ribosome	IRs	RF	0	2	-	-	-	4 copies	-	Not edited					LSC
rpl33	Protein-coding	Large subunit of ribosome	LSC	R	0	1	-	-	-	-	-	Not edited					LSC
rpl36	Protein-coding	Large subunit of ribosome	LSC	R	0	1	-	-	-	-	-	Not edited					LSC
rpoA	Protein-coding	RNA polymerase	LSC	R	0	1	-	-	-	-	-	Edited					LSC
rpoB	Protein-coding	RNA polymerase	LSC	R	0	1	-	-	-	-	-	Not edited					LSC
rpoC1	Protein-coding	RNA polymerase	LSC	R	1	1	-	-	-	-	-	Edited					LSC
rpoC2	Protein-coding	RNA polymerase	LSC	R	0	1	-	-	-	-	-	Edited					LSC
rps11	Protein-coding	Small subunit of ribosome	LSC	R	0	1	-	-	-	-	-	Not edited					LSC
rps12	Protein-coding	Small subunit of ribosome	LSC	E1 F, E2&3 R	Trans-spliced	1	-	-	-	-	-	Edited					LSC
rps14	Protein-coding	Small subunit of ribosome	LSC	R	0	1	-	-	-	-	-	Not edited					LSC
rps15	Protein-coding	Small subunit of ribosome	IRs	FR	0	2	-	-	-	-	-	Not edited					LSC
rps16	Protein-coding	Small subunit of ribosome	IRs	FR	1	2	-	-	-	4 copies	-	Edited					LSC
rps18	Protein-coding	Small subunit of ribosome	LSC	R	0	1	-	-	-	-	-	Not edited					LSC
rps19	Protein-coding	Small subunit of ribosome	LSC	R	0	1	-	-	-	-	-	Not edited					LSC
rps2	Protein-coding	Small subunit of ribosome	LSC	R	0	1	-	-	-	-	-	Edited					LSC
rps3	Protein-coding	Small subunit of ribosome	LSC	R	0	1	-	-	-	-	-	Edited					LSC
rps4	Protein-coding	Small subunit of ribosome	LSC	R	0	1	-	-	-	-	-	Not edited					LSC
rps7	Protein-coding	Small subunit of ribosome	LSC	R	0	1	-	-	-	-	-	Edited					LSC/IRs
rps8	Protein-coding	Small subunit of ribosome	LSC	R	0	1	-	-	-	-	-	Not edited					SSC
ycf3/pafI	Protein-coding	Photosystem I	LSC	R	2	1	-	-	-	-	-	Edited
ycf4/pafII	Protein-coding	Gene of unknown function	LSC	F	0	1	-	-	-	-	-	Not edited
rrn16S	Ribosomal RNA	rRNA gene	IRs	FR	0	2	-	-	-	-	-	Edited
rrn23S	Ribosomal RNA	rRNA gene	IRs	FR	0	2	-	-	-	-	-	Edited
rrn4.5S	Ribosomal RNA	rRNA gene	IRs	FR	0	2	-	-	-	-	-	Edited
rrn5S	Ribosomal RNA	rRNA gene	IRs	FR	0	2	-	-	-	-	-	Edited
trnA-UGC	Transfer RNA	tRNA gene	IRs	FR	1	2	-	-	-	-	-	Edited
trnC-GCA	Transfer RNA	tRNA gene	LSC	R	0	1	-	-	-	-	-	Not edited
trnD-GUC	Transfer RNA	tRNA gene	LSC	F	0	1	-	-	-	-	-	Edited
trnE-UUC	Transfer RNA	tRNA gene	LSC	F	0	1	-	-	-	-	-	Edited
trnF-GAA	Transfer RNA	tRNA gene	LSC	F	0	1	-	-	-	-	-	Edited
trnfM-CAU	Transfer RNA	tRNA gene	LSC	R	0	2	-	-	4 copies	3 copies	-	Edited
trnG-GCC	Transfer RNA	tRNA gene	LSC	F	0	3	-	-	4 copies	5 copies	1 copy	Edited
trnG-UCC	Transfer RNA	tRNA gene	LSC	F	1	1	-	-	-	-	-	Edited
trnH-GUG	Transfer RNA	tRNA gene	IRs	FR	0	2	-	-	-	-	-	Edited
trnI-CAU	Transfer RNA	tRNA gene	LSC	R	0	1	-	-	-	-	-	Not edited
trnI-GAU	Transfer RNA	tRNA gene	IRs	FR	1	2	-	-	-	-	-	Edited
trnK-UUU	Transfer RNA	tRNA gene	LSC	R	1	1	-	-	-	-	-	Not edited
trnL-CAA	Transfer RNA	tRNA gene	LSC	R	0	1	-	-	-	-	-	Edited
trnL-UAA	Transfer RNA	tRNA gene	LSC	F	1	1	-	-	-	-	-	Edited
trnL-UAG	Transfer RNA	tRNA gene	IRs	RF	0	2	-	-	-	4 copies	-	Edited
trnM-CAU	Transfer RNA	tRNA gene	LSC	R	0	1	-	-	-	-	-	Edited
trnN-GUU	Transfer RNA	tRNA gene	IRs	RF	0	2	-	-	-	-	-	Not edited
trnP-GGG	Transfer RNA	tRNA gene	LSC	F	0	1	-	-	-	-	-	Edited
trnP-UGG	Transfer RNA	tRNA gene	LSC	F	0	1	-	-	-	-	-	Edited
trnQ-UUG	Transfer RNA	tRNA gene	LSC	R	0	1	-	-	-	-	-	Edited
trnR-ACG	Transfer RNA	tRNA gene	IRs	FR	0	2	-	-	-	-	-	Not edited
trnR-UCU	Transfer RNA	tRNA gene	LSC	F	0	1	-	-	-	-	-	Not edited
trnS-CGA	Transfer RNA	tRNA gene	LSC	F	1	1	-	-	-	-	-	Edited
trnS-GCA	Transfer RNA	tRNA gene	LSC	F	1	1	-	-	-	-	-	Edited
trnS-GCU	Transfer RNA	tRNA gene	LSC	R	0	1	-	-	-	-	-	Edited
trnS-GGA	Transfer RNA	tRNA gene	LSC	F	0	1	-	-	-	-	-	Edited
trnS-UGA	Transfer RNA	tRNA gene	LSC	R	0	1	-	-	-	-	-	Not edited
trnT-CGU	Transfer RNA	tRNA gene	LSC	F	1	1	-	-	-	-	-	Edited
trnT-GGU	Transfer RNA	tRNA gene	LSC	F	0	1	-	-	-	-	-	Edited
trnT-UGU	Transfer RNA	tRNA gene	LSC	R	0	1	-	-	-	-	-	Edited
trnV-GAC	Transfer RNA	tRNA gene	LSC	F	0	1	-	-	-	-	-	Not edited
trnV-UAC	Transfer RNA	tRNA gene	LSC	R	1	1	-	-	-	-	-	Not edited
trnW-CCA	Transfer RNA	tRNA gene	LSC	F	0	1	-	-	-	-	-	Edited
trnY-GUA	Transfer RNA	tRNA gene	LSC	F	0	1	-	-	-	-	-	Edited
*For genes located in the IRs, and thus present in two copies in the genome, orientation is indicated first for IRB and then for IRA.
Abbreviations: SHB = Southern Highbush Blueberry, NHB = Northern Highbush Blueberry, RB = Rabbiteye Blueberry, LB = Lowbush Blueberry, BB = Bilberry, CB = Cranberry, LSC = Large Single Copy, IRs = Inverted Repeats, SSC = Small Single Copy

## Sheet: Table S2
Table S2. Putative pseudogenes/gene fragments identified in the plastomes of six Vaccinium species
		Annotated start position
Name	Location	SHB	RB	NHB	LB	BB	CB
accD	LSC	45176	45129	44491	44643	45163	45102
clpP	LSC	84175	84147	83538	84572	85052	83419
infA	LSC	88124	88149	87439	88496	88896	87202
psbG	LSC	11708	11018	11043	11886	11737	11785
ycf1	multiple	multiple	multiple	multiple	multiple	multiple	multiple
ycf2	LSC	96697	96418	95699	98021	97151	95456
ycf15	LSC	99593	multiple	multiple	multiple	multiple	103612
ycf68	IR	121173/176343	122381/179677	118156/170865	117331/171581	119408/177454	111630/168693
Abbreviations: SHB = Southern Highbush Blueberry, RB = Rabbiteye Blueberry, NHB = Northern Highbush Blueberry, LB = Lowbush Blueberry, BB = Bilberry, CB = Cranberry, LSC = Large Single Copy, IR = Inverted Repeat

## Sheet: Table S3
Table S3. Percentage of identity between Vaccinium plastomes, based on the similarity of each sequence to the consensus sequence derived from the multiple sequence alignment of the cpDNAs performed with ClustalW.
Sample	cpDNA	LSC	SSC	IR
Southern highbush	91.21	97.23	98.40	87.64
Northern highbush	89.16	96.63	98.13	83.10
Rabbiteye	91.50	97.22	98.43	87.64
Lowbush	87.05	96.54	98.51	78.34
Bilberry	86.46	96.43	95.70	75.60
Cranberry	82.98	94.16	91.53	69.82
Abbreviations: LSC = Large Single Copy, SSC = Small Single Copy, IR = Inverted Repeat

## Sheet: Table S4
Table S4. Simple sequence repeats (SSRs) identified in six Vaccinium plastomes.
Species	SSR type	SSR	Size	Start	End	Region
SHB	mono	(T)11	11	371	381	LSC
SHB	mono	(A)10	10	3034	3043	LSC
SHB	mono	(T)10	10	6197	6206	LSC
SHB	mono	(T)12	12	7598	7609	LSC
SHB	di	(TA)6	12	8647	8658	LSC
SHB	mono	(T)10	10	12457	12466	LSC
SHB	tetra	(ATGG)3	12	15352	15363	LSC
SHB	mono	(A)10	10	15705	15714	LSC
SHB	mono	(A)11	11	21516	21526	LSC
SHB	di	(AT)6	12	23706	23717	LSC
SHB	mono	(T)10	10	25442	25451	LSC
SHB	mono	(A)11	11	25808	25818	LSC
SHB	tetra	(TTCT)3	12	27134	27145	LSC
SHB	hexa	(TTTCTT)3	18	32167	32184	LSC
SHB	tri	(GAA)4	12	32855	32866	LSC
SHB	di	(AT)5	10	33937	33946	LSC
SHB	di	(TA)5	10	37367	37376	LSC
SHB	di	(TA)5	10	38623	38632	LSC
SHB	compound	(A)10gaaagatgaaattcgttttatttgtctaatttcctcc(A)10	57	44878	44934	LSC
SHB	tri	(CTT)5	15	45865	45879	LSC
SHB	mono	(A)11	11	47266	47276	LSC
SHB	tri	(AAT)4	12	59262	59273	LSC
SHB	di	(TA)7	14	59805	59818	LSC
SHB	tetra	(TTCT)3	12	62088	62099	LSC
SHB	mono	(A)10	10	65405	65414	LSC
SHB	mono	(A)10	10	67363	67372	LSC
SHB	tri	(TTA)4	12	69427	69438	LSC
SHB	di	(AT)5	10	73768	73777	LSC
SHB	tri	(TTC)5	15	84710	84724	LSC
SHB	compound	(T)11g(A)10	22	88457	88478	LSC
SHB	mono	(T)12	12	94300	94311	LSC
SHB	tri	(TAT)4	12	101747	101758	LSC
SHB	mono	(T)11	11	103806	103816	LSC
SHB	di	(AT)5	10	108302	108311	IRB
SHB	mono	(T)10	10	108996	109005	IRB
SHB	tetra	(TTAA)4	16	109996	110011	IRB
SHB	di	(TA)5	10	111178	111187	IRB
SHB	tetra	(GAAA)3	12	111337	111348	IRB
SHB	hexa	(CTATTC)3	18	111507	111524	IRB
SHB	di	(TA)5	10	112417	112426	IRB
SHB	tetra	(GAAA)3	12	112576	112587	IRB
SHB	hexa	(CTATTC)3	18	112746	112763	IRB
SHB	di	(TA)5	10	113656	113665	IRB
SHB	tetra	(GAAA)3	12	113815	113826	IRB
SHB	hexa	(CTATTC)3	18	113985	114002	IRB
SHB	di	(TA)5	10	114886	114895	IRB
SHB	tetra	(GAAA)3	12	115045	115056	IRB
SHB	hexa	(CTATTC)3	18	115215	115232	IRB
SHB	di	(TA)5	10	116125	116134	IRB
SHB	tetra	(GAAA)3	12	116284	116295	IRB
SHB	hexa	(CTATTC)3	18	116454	116471	IRB
SHB	di	(TA)5	10	117351	117360	IRB
SHB	mono	(T)12	12	118669	118680	IRB
SHB	mono	(A)10	10	126361	126370	IRB
SHB	mono	(A)10	10	128496	128505	IRB
SHB	di	(TA)5	10	130511	130520	IRB
SHB	tetra	(GATT)3	12	135501	135512	IRB
SHB	tetra	(AGAA)3	12	136966	136977	IRB
SHB	di	(TA)5	10	138785	138794	IRB
SHB	di	(TA)5	10	139889	139898	IRB
SHB	tetra	(GAAA)3	12	140050	140061	IRB
SHB	hexa	(CTATTC)3	18	140220	140237	IRB
SHB	tetra	(ATTT)3	12	141335	141346	IRB
SHB	tetra	(TATT)3	12	144328	144339	IRB
SHB	mono	(T)11	11	145466	145476	IRB
SHB	mono	(T)10	10	146240	146249	IRB
SHB	mono	(A)13	13	146832	146844	IRB
SHB	tetra	(AATT)3	12	147785	147796	SSC
SHB	mono	(T)13	13	150920	150932	IRA
SHB	mono	(A)10	10	151515	151524	IRA
SHB	mono	(A)11	11	152288	152298	IRA
SHB	tetra	(AATA)3	12	153425	153436	IRA
SHB	tetra	(AAAT)3	12	156418	156429	IRA
SHB	hexa	(GAATAG)3	18	157527	157544	IRA
SHB	tetra	(CTTT)3	12	157702	157713	IRA
SHB	di	(AT)5	10	157865	157874	IRA
SHB	di	(AT)5	10	158969	158978	IRA
SHB	tetra	(TTTC)3	12	160786	160797	IRA
SHB	tetra	(AATC)3	12	162252	162263	IRA
SHB	di	(AT)5	10	167243	167252	IRA
SHB	mono	(T)10	10	169259	169268	IRA
SHB	mono	(T)10	10	171394	171403	IRA
SHB	mono	(A)12	12	179084	179095	IRA
SHB	di	(AT)5	10	180403	180412	IRA
SHB	hexa	(GAATAG)3	18	181293	181310	IRA
SHB	tetra	(CTTT)3	12	181468	181479	IRA
SHB	di	(AT)5	10	181629	181638	IRA
SHB	hexa	(GAATAG)3	18	182532	182549	IRA
SHB	tetra	(CTTT)3	12	182707	182718	IRA
SHB	di	(AT)5	10	182868	182877	IRA
SHB	hexa	(GAATAG)3	18	183762	183779	IRA
SHB	tetra	(CTTT)3	12	183937	183948	IRA
SHB	di	(AT)5	10	184098	184107	IRA
SHB	hexa	(GAATAG)3	18	185001	185018	IRA
SHB	tetra	(CTTT)3	12	185176	185187	IRA
SHB	di	(AT)5	10	185337	185346	IRA
SHB	hexa	(GAATAG)3	18	186240	186257	IRA
SHB	tetra	(CTTT)3	12	186415	186426	IRA
SHB	di	(AT)5	10	186576	186585	IRA
SHB	tetra	(TTAA)4	16	187753	187768	IRA
SHB	mono	(A)10	10	188759	188768	IRA
SHB	di	(AT)5	10	189453	189462	IRA
Rabbiteye	mono	(T)11	11	371	381	LSC
Rabbiteye	mono	(A)10	10	3034	3043	LSC
Rabbiteye	mono	(T)12	12	6197	6208	LSC
Rabbiteye	mono	(T)12	12	7600	7611	LSC
Rabbiteye	di	(TA)6	12	8649	8660	LSC
Rabbiteye	tetra	(ATGG)3	12	15347	15358	LSC
Rabbiteye	mono	(A)10	10	15700	15709	LSC
Rabbiteye	mono	(A)11	11	21511	21521	LSC
Rabbiteye	di	(AT)6	12	23701	23712	LSC
Rabbiteye	mono	(T)10	10	25424	25433	LSC
Rabbiteye	mono	(A)11	11	25790	25800	LSC
Rabbiteye	tetra	(TTCT)3	12	27127	27138	LSC
Rabbiteye	hexa	(TTTCTT)4	24	32161	32184	LSC
Rabbiteye	tri	(GAA)4	12	32855	32866	LSC
Rabbiteye	di	(AT)5	10	33937	33946	LSC
Rabbiteye	di	(TA)5	10	37367	37376	LSC
Rabbiteye	di	(TA)5	10	38623	38632	LSC
Rabbiteye	compound	(A)10gaaagatgaaattcgttttatttgtctaatttcctcc(A)10	57	44878	44934	LSC
Rabbiteye	tri	(CTT)5	15	45865	45879	LSC
Rabbiteye	mono	(A)10	10	47266	47275	LSC
Rabbiteye	tri	(AAT)4	12	59261	59272	LSC
Rabbiteye	di	(TA)7	14	59809	59822	LSC
Rabbiteye	tetra	(TTCT)3	12	62092	62103	LSC
Rabbiteye	mono	(A)10	10	65409	65418	LSC
Rabbiteye	mono	(A)10	10	67367	67376	LSC
Rabbiteye	tri	(TTA)4	12	69431	69442	LSC
Rabbiteye	di	(AT)5	10	73772	73781	LSC
Rabbiteye	tri	(TTC)5	15	84714	84728	LSC
Rabbiteye	compound	(T)11g(A)10	22	88482	88503	LSC
Rabbiteye	mono	(T)12	12	94342	94353	LSC
Rabbiteye	tri	(TAT)4	12	101789	101800	LSC
Rabbiteye	mono	(T)11	11	103848	103858	LSC
Rabbiteye	di	(AT)5	10	108344	108353	IRB
Rabbiteye	mono	(T)10	10	109038	109047	IRB
Rabbiteye	tetra	(TTAA)4	16	110038	110053	IRB
Rabbiteye	di	(TA)5	10	111220	111229	IRB
Rabbiteye	tetra	(GAAA)3	12	111379	111390	IRB
Rabbiteye	hexa	(CTATTC)3	18	111549	111566	IRB
Rabbiteye	di	(TA)5	10	112446	112455	IRB
Rabbiteye	tetra	(GAAA)3	12	112605	112616	IRB
Rabbiteye	hexa	(CTATTC)3	18	112775	112792	IRB
Rabbiteye	di	(TA)5	10	113672	113681	IRB
Rabbiteye	tetra	(GAAA)3	12	113831	113842	IRB
Rabbiteye	hexa	(CTATTC)3	18	114001	114018	IRB
Rabbiteye	di	(TA)5	10	114898	114907	IRB
Rabbiteye	tetra	(GAAA)3	12	115057	115068	IRB
Rabbiteye	hexa	(CTATTC)3	18	115227	115244	IRB
Rabbiteye	di	(TA)5	10	116124	116133	IRB
Rabbiteye	tetra	(GAAA)3	12	116283	116294	IRB
Rabbiteye	hexa	(CTATTC)3	18	116453	116470	IRB
Rabbiteye	di	(TA)5	10	117350	117359	IRB
Rabbiteye	tetra	(GAAA)3	12	117509	117520	IRB
Rabbiteye	hexa	(CTATTC)3	18	117679	117696	IRB
Rabbiteye	di	(TA)5	10	118576	118585	IRB
Rabbiteye	mono	(T)13	13	119876	119888	IRB
Rabbiteye	mono	(A)10	10	127569	127578	IRB
Rabbiteye	mono	(A)10	10	129704	129713	IRB
Rabbiteye	di	(TA)5	10	131707	131716	IRB
Rabbiteye	di	(TA)5	10	132811	132820	IRB
Rabbiteye	tetra	(GATT)3	12	137801	137812	IRB
Rabbiteye	tetra	(AGAA)3	12	139266	139277	IRB
Rabbiteye	di	(TA)5	10	141085	141094	IRB
Rabbiteye	di	(TA)5	10	142193	142202	IRB
Rabbiteye	tetra	(GAAA)3	12	142352	142363	IRB
Rabbiteye	hexa	(CTATTC)3	18	142522	142539	IRB
Rabbiteye	tetra	(ATTT)3	12	143637	143648	IRB
Rabbiteye	tetra	(TATT)3	12	146630	146641	IRB
Rabbiteye	mono	(T)11	11	147768	147778	IRB
Rabbiteye	mono	(T)10	10	148542	148551	IRB
Rabbiteye	mono	(A)13	13	149134	149146	IRB
Rabbiteye	tetra	(AATT)3	12	150057	150068	SSC
Rabbiteye	mono	(T)13	13	153160	153172	IRA
Rabbiteye	mono	(A)10	10	153755	153764	IRA
Rabbiteye	mono	(A)11	11	154528	154538	IRA
Rabbiteye	tetra	(AATA)3	12	155665	155676	IRA
Rabbiteye	tetra	(AAAT)3	12	158658	158669	IRA
Rabbiteye	hexa	(GAATAG)3	18	159767	159784	IRA
Rabbiteye	tetra	(CTTT)3	12	159942	159953	IRA
Rabbiteye	di	(AT)5	10	160103	160112	IRA
Rabbiteye	di	(AT)5	10	161211	161220	IRA
Rabbiteye	tetra	(TTTC)3	12	163028	163039	IRA
Rabbiteye	tetra	(AATC)3	12	164494	164505	IRA
Rabbiteye	di	(AT)5	10	169485	169494	IRA
Rabbiteye	di	(AT)5	10	170589	170598	IRA
Rabbiteye	mono	(T)10	10	172593	172602	IRA
Rabbiteye	mono	(T)10	10	174728	174737	IRA
Rabbiteye	mono	(A)13	13	182418	182430	IRA
Rabbiteye	di	(AT)5	10	183720	183729	IRA
Rabbiteye	hexa	(GAATAG)3	18	184610	184627	IRA
Rabbiteye	tetra	(CTTT)3	12	184785	184796	IRA
Rabbiteye	di	(AT)5	10	184946	184955	IRA
Rabbiteye	hexa	(GAATAG)3	18	185836	185853	IRA
Rabbiteye	tetra	(CTTT)3	12	186011	186022	IRA
Rabbiteye	di	(AT)5	10	186172	186181	IRA
Rabbiteye	hexa	(GAATAG)3	18	187062	187079	IRA
Rabbiteye	tetra	(CTTT)3	12	187237	187248	IRA
Rabbiteye	di	(AT)5	10	187398	187407	IRA
Rabbiteye	hexa	(GAATAG)3	18	188288	188305	IRA
Rabbiteye	tetra	(CTTT)3	12	188463	188474	IRA
Rabbiteye	di	(AT)5	10	188624	188633	IRA
Rabbiteye	hexa	(GAATAG)3	18	189514	189531	IRA
Rabbiteye	tetra	(CTTT)3	12	189689	189700	IRA
Rabbiteye	di	(AT)5	10	189850	189859	IRA
Rabbiteye	hexa	(GAATAG)3	18	190740	190757	IRA
Rabbiteye	tetra	(CTTT)3	12	190915	190926	IRA
Rabbiteye	di	(AT)5	10	191076	191085	IRA
Rabbiteye	tetra	(TTAA)4	16	192253	192268	IRA
Rabbiteye	mono	(A)10	10	193259	193268	IRA
Rabbiteye	di	(AT)5	10	193953	193962	IRA
NHB	mono	(T)10	10	371	380	LSC
NHB	mono	(A)11	11	3033	3043	LSC
NHB	mono	(T)10	10	6224	6233	LSC
NHB	mono	(T)12	12	7625	7636	LSC
NHB	di	(TA)6	12	8674	8685	LSC
NHB	mono	(T)14	14	11739	11752	LSC
NHB	tetra	(ATGG)3	12	15374	15385	LSC
NHB	mono	(A)10	10	15727	15736	LSC
NHB	mono	(A)11	11	20861	20871	LSC
NHB	di	(AT)6	12	23051	23062	LSC
NHB	compound	(C)11ttggactacttttcttttctagattcaactatcttcttttctggctctgattttttggaacctcaattactaatttg(A)11	99	25026	25124	LSC
NHB	tetra	(TTCT)3	12	26440	26451	LSC
NHB	hexa	(TTTCTT)4	24	31472	31495	LSC
NHB	tri	(GAA)4	12	32166	32177	LSC
NHB	di	(AT)5	10	33248	33257	LSC
NHB	di	(TA)5	10	36685	36694	LSC
NHB	di	(TA)5	10	37941	37950	LSC
NHB	tri	(CTT)5	15	45181	45195	LSC
NHB	mono	(A)10	10	46576	46585	LSC
NHB	mono	(A)11	11	51865	51875	LSC
NHB	tri	(AAT)4	12	58594	58605	LSC
NHB	di	(TA)7	14	59138	59151	LSC
NHB	tetra	(TTCT)3	12	61421	61432	LSC
NHB	mono	(A)11	11	61881	61891	LSC
NHB	mono	(A)11	11	66715	66725	LSC
NHB	mono	(T)10	10	66928	66937	LSC
NHB	mono	(A)10	10	67816	67825	LSC
NHB	tri	(TTA)4	12	68785	68796	LSC
NHB	di	(AT)5	10	73126	73135	LSC
NHB	tri	(TTC)5	15	84073	84087	LSC
NHB	compound	(T)11g(A)10	22	87754	87775	LSC
NHB	mono	(T)12	12	93576	93587	LSC
NHB	tri	(TAT)4	12	101047	101058	LSC
NHB	mono	(T)11	11	103106	103116	LSC
NHB	di	(AT)5	10	107631	107640	IRB
NHB	tetra	(TTAA)4	16	109321	109336	IRB
NHB	compound	(TA)5tcccaaatattattca(T)10	36	110481	110516	IRB
NHB	tetra	(GAAA)3	12	110647	110658	IRB
NHB	hexa	(CTATTC)3	18	110817	110834	IRB
NHB	compound	(TA)5tcccaaatattattaa(T)11	37	111830	111866	IRB
NHB	tetra	(GAAA)3	12	111997	112008	IRB
NHB	hexa	(CTATTC)3	18	112167	112184	IRB
NHB	mono	(T)10	10	113207	113216	IRB
NHB	tetra	(GAAA)3	12	113347	113358	IRB
NHB	hexa	(CTATTC)3	18	113517	113534	IRB
NHB	compound	(TA)5tcccaaatattattca(T)10	36	114530	114565	IRB
NHB	mono	(T)12	12	115875	115886	IRB
NHB	mono	(A)10	10	123567	123576	IRB
NHB	tetra	(AATA)4	16	127200	127215	IRB
NHB	compound	(TA)5ttccaaatattattaa(T)10	36	127531	127566	IRB
NHB	tetra	(GAAA)3	12	127697	127708	IRB
NHB	hexa	(CTATTC)3	18	127867	127884	IRB
NHB	compound	(TA)5ttccaaatattattca(T)10	36	128898	128933	IRB
NHB	tetra	(GATT)3	12	133887	133898	IRB
NHB	mono	(A)12	12	134495	134506	IRB
NHB	mono	(A)10	10	134635	134644	IRB
NHB	tetra	(AGAA)3	12	135356	135367	IRB
NHB	compound	(TA)5ttccaaatattattca(T)10	36	137175	137210	IRB
NHB	tetra	(ATTT)3	12	138368	138379	IRB
NHB	tetra	(TATT)3	12	141361	141372	IRB
NHB	mono	(T)11	11	142499	142509	IRB
NHB	mono	(T)10	10	143273	143282	IRB
NHB	mono	(A)16	16	143865	143880	IRB
NHB	tetra	(AATT)3	12	144794	144805	SSC
NHB	mono	(T)16	16	147892	147907	IRA
NHB	mono	(A)10	10	148490	148499	IRA
NHB	mono	(A)11	11	149263	149273	IRA
NHB	tetra	(AATA)3	12	150400	150411	IRA
NHB	tetra	(AAAT)3	12	153393	153404	IRA
NHB	compound	(A)10tgaataatatttgga(AT)5	35	154562	154596	IRA
NHB	tetra	(TTTC)3	12	156404	156415	IRA
NHB	mono	(T)10	10	157128	157137	IRA
NHB	mono	(T)12	12	157266	157277	IRA
NHB	tetra	(AATC)3	12	157874	157885	IRA
NHB	compound	(A)10tgaataatatttgga(AT)5	35	162839	162873	IRA
NHB	hexa	(GAATAG)3	18	163888	163905	IRA
NHB	tetra	(CTTT)3	12	164063	164074	IRA
NHB	compound	(A)10ttaataatatttgga(AT)5	35	164206	164240	IRA
NHB	tetra	(TTAT)4	16	164556	164571	IRA
NHB	mono	(T)10	10	168196	168205	IRA
NHB	mono	(A)12	12	175886	175897	IRA
NHB	compound	(A)10tgaataatatttggg(AT)5	35	177207	177241	IRA
NHB	hexa	(GAATAG)3	18	178238	178255	IRA
NHB	tetra	(CTTT)3	12	178413	178424	IRA
NHB	mono	(A)10	10	178556	178565	IRA
NHB	hexa	(GAATAG)3	18	179588	179605	IRA
NHB	tetra	(CTTT)3	12	179763	179774	IRA
NHB	compound	(A)11ttaataatatttggg(AT)5	36	179906	179941	IRA
NHB	hexa	(GAATAG)3	18	180938	180955	IRA
NHB	tetra	(CTTT)3	12	181113	181124	IRA
NHB	compound	(A)10tgaataatatttggg(AT)5	35	181256	181290	IRA
NHB	tetra	(TTAA)4	16	182436	182451	IRA
NHB	di	(AT)5	10	184132	184141	IRA
Lowbush	mono	(T)11	11	521	531	LSC
Lowbush	mono	(A)11	11	3184	3194	LSC
Lowbush	mono	(T)10	10	6375	6384	LSC
Lowbush	mono	(T)12	12	7776	7787	LSC
Lowbush	di	(TA)6	12	8825	8836	LSC
Lowbush	mono	(T)10	10	12635	12644	LSC
Lowbush	tetra	(ATGG)3	12	15526	15537	LSC
Lowbush	mono	(A)10	10	15879	15888	LSC
Lowbush	mono	(A)11	11	21013	21023	LSC
Lowbush	di	(AT)6	12	23203	23214	LSC
Lowbush	compound	(C)11ttggactacttttcttttctagattcaactatcttcttttctggctctgattttttggaacctcaattactaatttg(A)11	99	25178	25276	LSC
Lowbush	tetra	(TTCT)3	12	26592	26603	LSC
Lowbush	hexa	(TTTCTT)4	24	31624	31647	LSC
Lowbush	tri	(GAA)4	12	32318	32329	LSC
Lowbush	di	(AT)5	10	33400	33409	LSC
Lowbush	di	(TA)5	10	36837	36846	LSC
Lowbush	di	(TA)5	10	38093	38102	LSC
Lowbush	tri	(CTT)5	15	45333	45347	LSC
Lowbush	mono	(A)10	10	46728	46737	LSC
Lowbush	mono	(A)11	11	52017	52027	LSC
Lowbush	tri	(AAT)4	12	59629	59640	LSC
Lowbush	di	(TA)7	14	60173	60186	LSC
Lowbush	tetra	(TTCT)3	12	62456	62467	LSC
Lowbush	mono	(A)10	10	62916	62925	LSC
Lowbush	mono	(A)11	11	67749	67759	LSC
Lowbush	mono	(T)10	10	67962	67971	LSC
Lowbush	mono	(A)10	10	68850	68859	LSC
Lowbush	tri	(TTA)4	12	69819	69830	LSC
Lowbush	di	(AT)5	10	74160	74169	LSC
Lowbush	tri	(TTC)5	15	85107	85121	LSC
Lowbush	compound	(T)11g(A)10	22	88811	88832	LSC
Lowbush	mono	(T)12	12	95469	95480	LSC
Lowbush	tri	(TAT)4	12	102940	102951	LSC
Lowbush	mono	(T)11	11	104999	105009	LSC
Lowbush	di	(AT)5	10	109524	109533	IRB
Lowbush	tetra	(TTAA)4	16	111214	111229	IRB
Lowbush	compound	(TA)5tcccaaatattattca(T)10	36	112374	112409	IRB
Lowbush	tetra	(GAAA)3	12	112540	112551	IRB
Lowbush	hexa	(CTATTC)3	18	112710	112727	IRB
Lowbush	compound	(TA)5tcccaaatattattca(T)10	36	113723	113758	IRB
Lowbush	mono	(T)12	12	115050	115061	IRB
Lowbush	mono	(A)10	10	122742	122751	IRB
Lowbush	tetra	(AATA)4	16	126375	126390	IRB
Lowbush	compound	(TA)5ttcaaaatattattca(T)11	37	126724	126760	IRB
Lowbush	tetra	(GATT)3	12	131714	131725	IRB
Lowbush	mono	(A)12	12	132322	132333	IRB
Lowbush	mono	(A)10	10	132462	132471	IRB
Lowbush	tetra	(AGAA)3	12	133183	133194	IRB
Lowbush	compound	(TA)5ttcaaaatattattca(T)10	36	135002	135037	IRB
Lowbush	compound	(TA)5ttcaaaatattattca(T)11	37	136266	136302	IRB
Lowbush	tetra	(ATTT)3	12	137460	137471	IRB
Lowbush	tetra	(TATT)3	12	140453	140464	IRB
Lowbush	mono	(T)11	11	141591	141601	IRB
Lowbush	mono	(T)10	10	142365	142374	IRB
Lowbush	mono	(A)16	16	142957	142972	IRB
Lowbush	tetra	(AATT)3	12	143872	143883	SSC
Lowbush	mono	(T)16	16	146970	146985	IRA
Lowbush	mono	(A)10	10	147568	147577	IRA
Lowbush	mono	(A)11	11	148341	148351	IRA
Lowbush	tetra	(AATA)3	12	149478	149489	IRA
Lowbush	tetra	(AAAT)3	12	152471	152482	IRA
Lowbush	compound	(A)11tgaataatattttga(AT)5	36	153640	153675	IRA
Lowbush	compound	(A)10tgaataatattttga(AT)5	35	154905	154939	IRA
Lowbush	tetra	(TTTC)3	12	156747	156758	IRA
Lowbush	mono	(T)10	10	157471	157480	IRA
Lowbush	mono	(T)12	12	157609	157620	IRA
Lowbush	tetra	(AATC)3	12	158217	158228	IRA
Lowbush	compound	(A)11tgaataatattttga(AT)5	36	163182	163217	IRA
Lowbush	tetra	(TTAT)4	16	163551	163566	IRA
Lowbush	mono	(T)10	10	167191	167200	IRA
Lowbush	mono	(A)12	12	174881	174892	IRA
Lowbush	compound	(A)10tgaataatatttggg(AT)5	35	176184	176218	IRA
Lowbush	hexa	(GAATAG)3	18	177215	177232	IRA
Lowbush	tetra	(CTTT)3	12	177390	177401	IRA
Lowbush	compound	(A)10tgaataatatttggg(AT)5	35	177533	177567	IRA
Lowbush	tetra	(TTAA)4	16	178713	178728	IRA
Lowbush	di	(AT)5	10	180409	180418	IRA
Bilberry	mono	(A)10	10	3035	3044	LSC
Bilberry	mono	(A)10	10	3381	3390	LSC
Bilberry	mono	(A)11	11	6242	6252	LSC
Bilberry	mono	(T)12	12	7597	7608	LSC
Bilberry	tri	(TAC)4	12	8360	8371	LSC
Bilberry	mono	(A)10	10	8604	8613	LSC
Bilberry	mono	(T)11	11	9031	9041	LSC
Bilberry	tetra	(ATGG)3	12	15360	15371	LSC
Bilberry	mono	(A)10	10	15713	15722	LSC
Bilberry	mono	(T)10	10	20308	20317	LSC
Bilberry	mono	(A)11	11	21506	21516	LSC
Bilberry	mono	(A)10	10	25738	25747	LSC
Bilberry	tetra	(TTCT)3	12	27068	27079	LSC
Bilberry	hexa	(TTTCTT)3	18	32103	32120	LSC
Bilberry	tri	(GAA)4	12	32796	32807	LSC
Bilberry	compound	(AT)7tatttatataccatg(AT)5	39	33893	33931	LSC
Bilberry	di	(TA)6	12	37358	37369	LSC
Bilberry	mono	(A)10	10	44868	44877	LSC
Bilberry	tri	(CTT)5	15	45845	45859	LSC
Bilberry	mono	(A)10	10	47234	47243	LSC
Bilberry	mono	(A)11	11	52526	52536	LSC
Bilberry	tri	(AAT)4	12	60055	60066	LSC
Bilberry	di	(TA)6	12	60600	60611	LSC
Bilberry	mono	(T)10	10	62468	62477	LSC
Bilberry	tetra	(TTCT)3	12	62914	62925	LSC
Bilberry	mono	(T)12	12	64461	64472	LSC
Bilberry	mono	(A)11	11	68220	68230	LSC
Bilberry	mono	(T)10	10	68433	68442	LSC
Bilberry	tri	(TTA)4	12	70289	70300	LSC
Bilberry	di	(AT)5	10	74630	74639	LSC
Bilberry	tri	(TTC)5	15	85592	85606	LSC
Bilberry	di	(TA)5	10	86935	86944	LSC
Bilberry	compound	(T)11g(A)10	22	89211	89232	LSC
Bilberry	mono	(A)10	10	90286	90295	LSC
Bilberry	mono	(T)12	12	95031	95042	LSC
Bilberry	mono	(G)13	13	100713	100725	LSC
Bilberry	mono	(T)11	11	104546	104556	LSC
Bilberry	di	(AT)5	10	109051	109060	IRB
Bilberry	tetra	(TTAA)4	16	110736	110751	IRB
Bilberry	di	(AT)5	10	111701	111710	IRB
Bilberry	tetra	(TTAA)4	16	113386	113401	IRB
Bilberry	penta	(ATAGA)3	15	117201	117215	IRB
Bilberry	mono	(T)12	12	117730	117741	IRB
Bilberry	mono	(A)12	12	125422	125433	IRB
Bilberry	tetra	(TTAA)4	16	129986	130001	IRB
Bilberry	tetra	(GATT)3	12	135346	135357	IRB
Bilberry	mono	(A)10	10	136091	136100	IRB
Bilberry	tetra	(AGAA)3	12	136812	136823	IRB
Bilberry	hexa	(CTATTC)3	18	137589	137606	IRB
Bilberry	penta	(ATAGA)3	15	138535	138549	IRB
Bilberry	mono	(T)12	12	139064	139075	IRB
Bilberry	tetra	(ATTT)3	12	140300	140311	IRB
Bilberry	tetra	(TATT)3	12	143293	143304	IRB
Bilberry	mono	(T)11	11	144431	144441	IRB
Bilberry	mono	(T)10	10	145204	145213	IRB
Bilberry	mono	(T)11	11	145662	145672	IRB
Bilberry	mono	(T)11	11	146178	146188	IRB
Bilberry	mono	(T)10	10	146951	146960	IRB
Bilberry	mono	(T)10	10	147409	147418	IRB
Bilberry	tri	(TAT)4	12	147911	147922	IRB
Bilberry	tetra	(AATT)3	12	148345	148356	SSC
Bilberry	tri	(ATA)4	12	150957	150968	IRA
Bilberry	mono	(A)10	10	151461	151470	IRA
Bilberry	mono	(A)10	10	151919	151928	IRA
Bilberry	mono	(A)11	11	152691	152701	IRA
Bilberry	mono	(A)11	11	153207	153217	IRA
Bilberry	mono	(A)10	10	153666	153675	IRA
Bilberry	mono	(A)11	11	154438	154448	IRA
Bilberry	tetra	(AATA)3	12	155575	155586	IRA
Bilberry	tetra	(AAAT)3	12	158568	158579	IRA
Bilberry	mono	(A)12	12	159804	159815	IRA
Bilberry	penta	(TCTAT)3	15	160330	160344	IRA
Bilberry	hexa	(GAATAG)3	18	161273	161290	IRA
Bilberry	tetra	(TTTC)3	12	162055	162066	IRA
Bilberry	mono	(T)10	10	162779	162788	IRA
Bilberry	tetra	(AATC)3	12	163522	163533	IRA
Bilberry	tetra	(TTAA)4	16	168878	168893	IRA
Bilberry	mono	(T)12	12	173446	173457	IRA
Bilberry	mono	(A)12	12	181138	181149	IRA
Bilberry	penta	(TCTAT)3	15	181664	181678	IRA
Bilberry	tetra	(TTAA)4	16	185478	185493	IRA
Bilberry	di	(AT)5	10	187169	187178	IRA
Bilberry	tetra	(TTAA)4	16	188128	188143	IRA
Bilberry	di	(AT)5	10	189819	189828	IRA
Cranberry	mono	(T)13	13	371	383	LSC
Cranberry	mono	(A)10	10	2491	2500	LSC
Cranberry	mono	(A)11	11	3033	3043	LSC
Cranberry	mono	(T)12	12	7631	7642	LSC
Cranberry	mono	(A)11	11	8642	8652	LSC
Cranberry	di	(AT)5	10	13371	13380	LSC
Cranberry	mono	(C)10	10	15144	15153	LSC
Cranberry	tetra	(ATGG)3	12	15302	15313	LSC
Cranberry	mono	(A)10	10	15655	15664	LSC
Cranberry	mono	(T)13	13	20215	20227	LSC
Cranberry	mono	(A)11	11	21416	21426	LSC
Cranberry	mono	(A)10	10	25654	25663	LSC
Cranberry	tetra	(TTCT)3	12	26992	27003	LSC
Cranberry	tri	(AAG)4	12	31019	31030	LSC
Cranberry	mono	(T)10	10	31264	31273	LSC
Cranberry	hexa	(TTTCTT)3	18	32013	32030	LSC
Cranberry	tri	(GAA)4	12	32706	32717	LSC
Cranberry	di	(TA)5	10	33797	33806	LSC
Cranberry	di	(TA)5	10	37249	37258	LSC
Cranberry	di	(TA)7	14	38502	38515	LSC
Cranberry	compound	(A)12gaaagatgaaattcgttttatttgcctaatttcctcc(A)10	59	44802	44860	LSC
Cranberry	tri	(CTT)5	15	45791	45805	LSC
Cranberry	mono	(T)10	10	47615	47624	LSC
Cranberry	mono	(A)10	10	51936	51945	LSC
Cranberry	mono	(A)10	10	52448	52457	LSC
Cranberry	tri	(AAT)4	12	58364	58375	LSC
Cranberry	di	(TA)5	10	58922	58931	LSC
Cranberry	tetra	(TTCT)3	12	61218	61229	LSC
Cranberry	mono	(T)11	11	62744	62754	LSC
Cranberry	mono	(A)10	10	64544	64553	LSC
Cranberry	mono	(A)10	10	65415	65424	LSC
Cranberry	mono	(A)12	12	65960	65971	LSC
Cranberry	mono	(A)10	10	67604	67613	LSC
Cranberry	tri	(TTA)4	12	68573	68584	LSC
Cranberry	di	(AT)5	10	72914	72923	LSC
Cranberry	tri	(TTC)5	15	83953	83967	LSC
Cranberry	di	(TA)5	10	85336	85345	LSC
Cranberry	compound	(T)11g(A)10	22	87518	87539	LSC
Cranberry	mono	(C)10	10	89856	89865	LSC
Cranberry	mono	(T)12	12	93344	93355	LSC
Cranberry	mono	(T)17	17	102008	102024	LSC
Cranberry	di	(AT)5	10	106494	106503	IRB
Cranberry	tetra	(TTAA)4	16	108186	108201	IRB
Cranberry	compound	(ATAGA)3aagaattcgaatacatggaaagtagtcg(T)12	55	109306	109360	IRB
Cranberry	compound	(AATA)3gataataaataagtgaaattaaattaaataagtgaaatagat(AATA)3gataataaataagtgaaatagat(AATA)3	101	119755	119855	IRB
Cranberry	penta	(ATAGA)3	15	120121	120135	IRB
Cranberry	tetra	(GAAA)3	12	120371	120382	IRB
Cranberry	hexa	(CTATTC)3	18	120541	120558	IRB
Cranberry	tetra	(TTGG)3	12	122196	122207	IRB
Cranberry	penta	(ATAGA)3	15	122599	122613	IRB
Cranberry	tetra	(GAAA)3	12	122849	122860	IRB
Cranberry	hexa	(CTATTC)3	18	123019	123036	IRB
Cranberry	penta	(ATAGA)3	15	123970	123984	IRB
Cranberry	tetra	(GATT)3	12	128034	128045	IRB
Cranberry	mono	(A)10	10	128779	128788	IRB
Cranberry	tetra	(AGAA)3	12	129500	129511	IRB
Cranberry	tetra	(GAAA)3	12	131623	131634	IRB
Cranberry	hexa	(CTATTC)3	18	131793	131810	IRB
Cranberry	tetra	(ATTT)3	12	132931	132942	IRB
Cranberry	tetra	(TATT)3	12	135924	135935	IRB
Cranberry	mono	(T)11	11	137062	137072	IRB
Cranberry	mono	(A)11	11	138423	138433	IRB
Cranberry	tetra	(AATT)3	12	141422	141433	SSC
Cranberry	mono	(A)11	11	141825	141835	SSC
Cranberry	mono	(T)12	12	142254	142265	IRA
Cranberry	mono	(A)10	10	143616	143625	IRA
Cranberry	tetra	(AATA)3	12	144752	144763	IRA
Cranberry	tetra	(AAAT)3	12	147745	147756	IRA
Cranberry	hexa	(GAATAG)3	18	148877	148894	IRA
Cranberry	tetra	(CTTT)3	12	149052	149063	IRA
Cranberry	tetra	(TTTC)3	12	151175	151186	IRA
Cranberry	mono	(T)10	10	151899	151908	IRA
Cranberry	tetra	(AATC)3	12	152642	152653	IRA
Cranberry	penta	(TTCTA)3	15	156702	156716	IRA
Cranberry	hexa	(GAATAG)3	18	157651	157668	IRA
Cranberry	tetra	(CTTT)3	12	157826	157837	IRA
Cranberry	penta	(TTCTA)3	15	158073	158087	IRA
Cranberry	tetra	(AACC)3	12	158478	158489	IRA
Cranberry	hexa	(GAATAG)3	18	160129	160146	IRA
Cranberry	tetra	(CTTT)3	12	160304	160315	IRA
Cranberry	penta	(TTCTA)3	15	160551	160565	IRA
Cranberry	compound	(TATT)3atctatttcacttatttattatc(TATT)3atctatttcacttatttaatttaatttcacttatttattatc(TATT)3	101	160832	160932	IRA
Cranberry	compound	(A)12cgactactttccatgtattcgaattct(TTCTA)3	54	171327	171380	IRA
Cranberry	tetra	(TTAA)4	16	172486	172501	IRA
Cranberry	di	(AT)5	10	174184	174193	IRA
Abbreviations: LSC = Large Single Copy, IRA and IRB = Inverted Repeats A and B, SSC = Small Single Copy, SHB = Southern Highbush Blueberry, NHB = Northern Highbush Blueberry

## Sheet: Table S5
Table S5. Summary of the simple sequence repeats (SSRs) identified in six Vaccinium plastomes.
SSRs	Southern highbush	Northern highbush	Rabbiteye	Lowbush	Bilberry	Cranberry
Total number	102	93	109	77	84	85
Mononucleotide repeats	28	31	27	29	41	29
Dinucleotide repeats	27	9	31	9	8	9
Trinucleotide repeats	6	6	6	6	8	6
Tetranucleotide repeats	26	24	28	18	18	22
Pentanucleotide	0	0	0	0	4	6
Hexanucleotide repeats	13	9	15	3	3	7
Compound repeats	2	14	2	12	2	6
SSRs in the LSC	33	34	32	34	37	41
SSRs in the IR	34	29	38	21	23	21
SSRs in the SSC	1	1	1	1	1	2
Abbreviations: LSC = Large Single Copy, IR = Inverted Repeat, SSC = Small Single Copy.

## Sheet: Table S6
Table S6. Simple sequence repeat (SSR) loci showing variation between six Vaccinium species.
			Position in SHB
Name	SSR (# repeats)	Species identified (# repeats)	Start	End
SSR1	(TAC)1,4	SHB,RB,NHB,LB,CB (1) / BB (4)	8356	8358
SSR2	(TA)4,6	BB,CB (4) / SHB,RB,NHB,LB (6)	8647	8658
SSR3	(AAG)2,4	SHB,RB,NHB,LB,BB (2) / CB (4)	31166	31171
SSR4	(TTTCTT)3,4	SHB,BB,CB (3) / RB,NHB,LB (4)	32167	32184
SSR5	(AT)4,5,compound	CB (4) / SHB,RB,NHB,LB (5) / BB (compound)	33937	33946
SSR6	(TA)5,6	SHB,RB,NHB,LB,CB (5) / BB (6)	37367	37376
SSR7	(TA)4,5,7	BB (4) / SHB,RB,NHB,LB (5) / CB (7)	38623	38632
SSR8	(TA)5,6,7	CB (5) / BB (6) / SHB,RB,NHB,LB (7)	59805	59818
SSR9	(TA)4,5	SHB,RB,NHB,LB (4) / BB,CB (5)	86108	86115
SSR10	(TAT)2,4	CB,BB (2) / SHB,RB,NHB,LB (4)	101747	101758
Abbreviations: SHB = Southern Highbush Blueberry, RB = Rabbiteye Blueberry, NHB = Northern Highbush Blueberry, LB = Lowbush Blueberry, BB = Bilberry, CB = Cranberry

## Sheet: Table S7
Table S7. Insertion-deletion (indel) loci analyzed
Name	Findings	Species identified (allele size)	Start (SHB ref)	End (SHB ref)	Reference
trnI-CAU–trnL-CAA (Vaccinium vitis-idaea primers)	Monomorphic between SHB, NHB, rabbiteye, lowbush, and bilberry	SHB,RB,NHB,LB,BB (174) / CB (primer sequence not found)	99723	99896	Karppinen et al., 2022
trnI-CAU–trnL-CAA (Vaccinium macrocarpon primers)	Monomorphic between SHB, NHB, rabbiteye and lowbush	SHB,RB,NHB,LB (436) / BB (420) / CB (136)	97988	98423	Karppinen et al., 2022
accD-trnT-GGU	Monomorphic between NHB and lowbush	SHB,RB (639) / NHB,LB,BB (633) / CB (630)	46285	46923	Kim et al., 2020
rpoB-rpoA (2)	Primers aligned to discordant positions	NA	NA	NA	Kim et al., 2020
rpoB-rpoA (3)*	Able to distinguish NHB from lowbush	SHB,RB,NHB (767) / LB (790) / BB (708) / CB (762)	85171	85937	Kim et al., 2020
ycf2-trnL-CAA	Monomorphic between SHB, NHB, rabbiteye and lowbush	SHB,RB,NHB,LB (923) / BB (903) / CB (642)	97924	98846	Kim et al., 2020
rps12-ycf15	Monomorphic between SHB, NHB, rabbiteye and lowbush	SHB,RB,NHB,LB (698) / BB (714) / CB (701)	104824	105521	Kim et al., 2020
trnV-GAC	Primers aligned to discordant positions	NA	NA	NA	Kim et al., 2020
ndhE-ndhF	Monomorphic between SHB, NHB, rabbiteye and lowbush	SHB (635) / RB (633) / NHB,LB (628) / BB (615) / CB (587)	149591	150225	Kim et al., 2020
rpl36-rps8*	Able to distinguish SHB, rabbiteye, bilberry and cranberry	SHB (224) / RB (245) / NHB,LB (161) / BB (149) / CB (56)	87876	88129	This work
*The combination of "rpoB-rpoA (3)" and "rpl36-rps8" indel markers was able to differentiate the six Vaccinium crop species in-silico.
Abbreviations: SHB = Southern Highbush Blueberry, RB = Rabbiteye Blueberry, NHB = Northern Highbush Blueberry, LB = Lowbush Blueberry, BB = Bilberry, CB = Cranberry, NA=not available
